# Supplementary material for: Excellent interobserver agreement and steep learning curve for target volume delineation for stereotactic arrhythmia radioablation using a commercial software
Source: Europace. 2025 Jun 16;27(7):euaf122. doi: 10.1093/europace/euaf122 (PMC12247503; doi:10.1093/europace/euaf122)
Supplement: euaf122_Supplementary_Data [file euaf122_supplementary_data.zip]

Archive with 2 entries (2 files):
- Supplemental tables and figures_Second_Rebuttal.docx
- Supplemental workflow final.pdf
